# Supplementary material for: Effect of Amorphous Crosslinker on Phase Behavior and Electro-Optic Response of Polymer-Stabilized Blue Phase Liquid Crystals
Source: Nanomaterials (Basel). 2021 Dec 24;12(1):48. doi: 10.3390/nano12010048 (PMC8746832; doi:10.3390/nano12010048)
Supplement: Supplementary file 1 [file nanomaterials-12-00048-s001.zip]

Archive with 3 entries (2 files):
- nanomaterials-1514085 - Supplementary Materials v1/
- nanomaterials-1514085 - Supplementary Materials v1/nanomaterials-1514085 - Supplementary Materials v1.pdf
- nanomaterials-1514085 - Supplementary Materials v1/nanomaterials-1514085 - Video Supplementary Materials.pptx
